# Supplementary material for: Untargeted GC-IMS Metabolomics of Wound Headspace for Bacterial Infection Biomarker Discovery
Source: Metabolites. 2026 Apr 17;16(4):272. doi: 10.3390/metabo16040272 (PMC13117574; doi:10.3390/metabo16040272)
Supplement: Supplementary file 1 [file metabolites-16-00272-s001.zip]

Archive with 1 entries (1 files):
- metabolites-4252594-supplementary.pdf
